# Supplementary material for: Development of an Antibacterial Poly(Lactic Acid)/Poly(ε-Caprolactone)/Tributyl Citrate Film Loaded with Staphylococcus aureus Bacteriophages Using a Sodium Alginate Coating
Source: Int J Mol Sci. 2025 Aug 12;26(16):7793. doi: 10.3390/ijms26167793 (PMC12386292; doi:10.3390/ijms26167793)
Supplement: Supplementary file 1 [file ijms-26-07793-s001.zip]

Archive with 1 entries (1 files):
- ijms-3777089-supplementary.pdf
